# Supplementary material for: Reduced Chemical Fertilizer Combined with Organic Fertilizer Alters the Soil Microbial Community and Enhances Soil Microbial Diversity of Acanthopanax senticosus Cultivation
Source: Microorganisms. 2025 Nov 27;13(12):2709. doi: 10.3390/microorganisms13122709 (PMC12735039; doi:10.3390/microorganisms13122709)
Supplement: Supplementary file 1 [file microorganisms-13-02709-s001.zip]

Archive with 1 entries (1 files):
- microorganisms-3918445-supplementary.pdf
